# Supplementary material for: Combinatorial microfluidic droplet engineering for biomimetic material synthesis
Source: Sci Adv. 2016 Oct 7;2(10):e1600567. doi: 10.1126/sciadv.1600567 (PMC5055387; doi:10.1126/sciadv.1600567)
Supplement: http://advances.sciencemag.org/cgi/content/full/2/10/e1600567/DC1 [file 1600567_Data_file_S1.zip]

Archive with 1 entries (1 files):
- CADfileS1.dwg
